# Supplementary material for: The Use of the Overmolding Technique for the Preparation of Basalt Fiber (BF)-Based Composite, the Comparative Study of Poly(ethylene terephthalate)/Polycarbonate—PET/PC and Poly(butylene terephthalate)—PBT/PC Blends
Source: Polymers (Basel). 2025 Dec 24;18(1):54. doi: 10.3390/polym18010054 (PMC12787415; doi:10.3390/polym18010054)
Supplement: Supplementary file 1 [file polymers-18-00054-s001.zip]

Archive with 1 entries (1 files):
- polymers-4057058-supplementary.pdf
